# Supplementary material for: Network Structure of Post-Traumatic Stress and Social/Emotional/Behavioral Difficulties in a Post-Earthquake Child and Adolescent Sample
Source: Eur J Investig Health Psychol Educ. 2025 Oct 31;15(11):225. doi: 10.3390/ejihpe15110225 (PMC12650814; doi:10.3390/ejihpe15110225)
Supplement: Supplementary file 1 [file ejihpe-15-00225-s001.zip]

Archive with 1 entries (1 files):
- ejihpe-3800491-supplementary.pdf
